# Supplementary material for: Beyond the Needle: Knowledge of Blood-Borne Infection Transmission and Prevention Among Dental Students—A Cross-Sectional Study
Source: Epidemiologia (Basel). 2026 May 12;7(3):67. doi: 10.3390/epidemiologia7030067 (PMC13214949; doi:10.3390/epidemiologia7030067)
Supplement: Supplementary file 1 [file epidemiologia-07-00067-s001.zip]

Archive with 1 entries (1 files):
- epidemiologia-4228675-supplementary.pdf
